# Supplementary material for: Associations of therapeutic hypothermia with clinical outcomes in patients receiving ECPR after cardiac arrest: systematic review with meta-analysis
Source: Scand J Trauma Resusc Emerg Med. 2020 Jan 14;28:3. doi: 10.1186/s13049-019-0698-z (PMC6961259; doi:10.1186/s13049-019-0698-z)
Supplement: Supplementary file 2 — Additional file 2. Detailed characteristics of the included studies. [file 13049_2019_698_MOESM2_ESM.xlsx]

## Sheet: Sheet1
Author	Year	Region	Year	Rcruit Period	Total cases	Gender (F/M)	Age (yrs. Mean or median)	IHCA	OHCA	Witnessed CA	Bystander CPR attemp	Shockable rhythm	Cardiac Cause	ACS	TH cases	TH temperature	Control temperature	TH criteria	TH Down time, h	ECPR indication	Neurological outcomes	Survival	Follow-up	Neurological outcome OR methods	Survival OR methods
Kagawa et al, 2012	2012	Japan	2012	2004-2011	86	16/70	63	44	42	77	67	46	86	86	32	34℃	>34℃	In hemodynamically stable comatose patients	24	The main criteria for ECPR were age 18 to 74 years, ventricular fibrillation on ECG during CPR, estimated interval of _15 minutes from the time of collapse to CPR with or without witnessed cardiac arrest, arrest presumed to be of cardiac origin or due to pulmonary embolism, and failure to achieve ROSC within 20 minutes of conventional CPR administered by medical personnel. In real clinical settin…	NO	YES	30 days		U
Maekawa et al, 2013	2013	Japan	2013	2000-2004	53	9/44	54.5	0	53	53	29	32	53	21	25	34℃	>34℃	Glasgow coma scale≤8, 2 hours after resuscitation	2-3days	The decision to initiate EGPR was dependent on the attending physicians. In general, EGPR was initiated if the return of spontaneous circulation did not occur or could not be maintained during transportation, if the patient was assessed to have good activities of daily life before cardiac arrest by interview of the patient's relatives, and if the cardiac arrest was clinically presumed as cardiac …	YES	YES	3 months	U	U
Kim et al, 2014	2014	Korea	2014	2006-2013	52	12/40	53	0	52	42	22	31	44	36	14	33℃	Not induced	NA	24	The indications for ECPR at the KUMC-ED during the study period were as follows: 1) age ≥18 years, 2) sudden arrest with potentially reversible causes, 3) witnessed arrest with or without bystander CPR, or 4) a short noflow time (time interval from presumed arrest to CPR initiation), even for unwitnessed arrests. The contraindications for ECPR were as follows: arrest due to a clearly uncorrectabl…	YES	NO	3 months	U
Kagawa et al, 2015	2015	Japan	2015	2003-2014	87	23/64	61.8	33	54	82	66	40	48	48	48	<34℃	>34℃	NA	Mostly 24-36	The main criteria for ECPR were age 18 to 74 years, ventricular fibrillation on ECG during CPR, estimated interval of _15 minutes from the time of collapse to CPR with or without witnessed cardiac arrest, arrest presumed to be of cardiac origin or due to pulmonary embolism, and failure to achieve ROSC within 20 minutes of conventional CPR administered by medical personnel. In real clinical settin…	YES	NO	3 months	U
Choi et al, 2016	2016	Korea	2016	2011-2015	10	3//7	57.2	0	10	10	8	3	9	NA	6	33℃	Not induced	not hemodynamic instability	24	age ≤75 years, witnessed cardiac arrest, bystander administration of CPR or no-flow time ≤5 minutes, prehospital low-flow time ≤30 minutes and refractory arrest >10 minutes of conventional CPR at the ED, known absence of severe comorbidities that preclude admission to the intensive care unit, and absence of all exclusion criteria. The exclusion criteria were do-not-resuscitate order, a poor perfo…	YES	YES	30 days	U	U
Lee et al, 2016	2016	Korea	2016	2009-2014	23	3//20	55	0	23	23	14	10	18	15	18	33-34℃	Not induced	Hypothermia therapy was performed when the GCS was below 9	24	After arriving at the hospital, the subjects received CPR under emergency medicine staff supervision. If ROSC was not achieved within 10 min of beginning CPR, the ECMO team reassessed each subject’s status. If the status indicated ECMO, the ECMO was immediately implanted in the catheterization laboratory during cardiac compressions.	NO	YES	30 days		U
Dennis et al, 2017	2017	Australia	2017	2009-2016	37	10/27	54	25	12	27	30	19	14	11	15	33℃	36℃		24	No set inclusion criteria.	YES	YES	Hospital discharge	U	U
Pang et al, 2017	2017	Singapore	2017	2003-2016	79	17/62	49.9	73	6	73	NA	33	79	62	14	34℃	Not induced	From 2013, patients remained unconscious after ROSC were randomly selected	24	Implantation of ECLS was considered under conditions of prolonged arrest after CPR for more than 10 mins without return of spontaneous circulation. Contraindications to ECLS included irreversible medical conditions limiting life expectancy to less than one year, severe coagulopathy with clinical evidence of bleeding, advanced age (>70 years) and poor premorbid functional status (bedbound or uncom…	YES	YES	Hospital discharge	M	U
Yukawa et al, 2017	2017	Japan	2017	2011-2015	79	14/65	59	0	79	79	46	58	39	39	50	34℃	Not induced	NA	24	The indications for ECPR in our institution are as follows: (i) patients aged ≤65 years whose OHCA was witnessed by a bystander and in whom an initial shockable rhythm was found; or (ii) patients aged ≤70 years whose OHCA was witnessed by emergency medical service (EMS) personnel and who were presumed to have a reversible underlying etiology, regardless of the initial rhythm. ECPR is not performe…	YES	NO	Hospital discharge	U
Goto et al, 2018	2018	Japan	2018	2005-2013	144	25/119	63	0	144	25	54	88	126	100	63	34℃	>34℃	NA	NA	Absolute indications for ECPR were OHCA patients with refractory ventricular fibrillation (Vf), defined as sustained Vf after three attempts of defibrillation with potentially treatable conditions. Relative indications for ECPR were OHCA patients with presumably treatable conditions with pulseless electrical activity or asystole, hypothermia and drug intoxication. Patient age was not considered w…	NO	YES	30 days		U
Otani et al, 2018	2018	Japan	2018	2009-2017	135	20/115	65	0	135	135	74	87	92	64	28	34℃	36℃	hemodynamic stability	24	Patients were treated using ECPR if ROSC was not achieved in ≥5 min despite provision of conventional CPR for ≥20 min. The exclusion criteria were as follows: had a “do not attempt resuscitation” order, did not provide informed consent, had an existing terminal illness, had an exogenous cause of arrest (e.g., trauma), or pericardial effusion was observed by echocardiography and acute aortic disse…	YES	NO	Hospital discharge	M
Han et al-2019	2019	Korea	2019	2006-2017	100	26/74	55.5	25	75	86	73	54	89	NA	26	33℃	Not induced	na	24	The indications for ECPR at the KUMC-ED during the study period were as follows: 1) age ≥18 years, 2) sudden arrest with potentially reversible causes, 3) witnessed arrest with or without bystander CPR, or 4) a short noflow time (time interval from presumed arrest to CPR initiation), even for unwitnessed arrests. The contraindications for ECPR were as follows: arrest due to a clearly uncorrectabl…	NO	YES	Hospital discharge		U
Ryu et al, 2019	2019	Korea	2019	2004-2016	274	100/174	62	250	24	250	272	143	218	100	36	32-34℃	>34℃	TTM was decided upon according to mental status after ECPR, the risk of bleeding, and family consent. TTM was not indicated for patients who were mentally alert after resuscitation.	24	The use of ECLS was decided upon in cases of sustained cardiac arrest (>10 minutes) without sustained ROSC despite advanced cardiopulmonary life support. Extracorporeal cardiopulmonary resuscitation was indicated for cardiac arrest that was thought to be due to reversible causes. Extracorporeal cardiopulmonary resuscitation was contraindicated for unwitnessed cardiac arrest or in cases of CPR wit…	YES	YES	Hospital discharge	M	M
